# Supplementary material for: UV-Cured Bio-Based Acrylated Soybean Oil Scaffold Reinforced with Bioactive Glasses
Source: Polymers (Basel). 2023 Oct 14;15(20):4089. doi: 10.3390/polym15204089 (PMC10610054; doi:10.3390/polym15204089)
Supplement: Supplementary file 1 [file polymers-15-04089-s001.zip]

Archive with 1 entries (1 files):
- polymers-2635072-supplementary.pdf
